# Supplementary material for: Genetic Variance in the Spinocerebellar Ataxia Type 2 (ATXN2) Gene in Children with Severe Early Onset Obesity
Source: PLoS One. 2009 Dec 14;4(12):e8280. doi: 10.1371/journal.pone.0008280 (PMC2791421; doi:10.1371/journal.pone.0008280)
Supplement: Table S1 — SCA2 Primer Table and predicted amplicon sizes (0.02 MB XLS) [file pone.0008280.s001.xls]

## Sheet: Sheet1
Table 1S	Primer Table
Exon	Primer Name	Primer Sequence	Annealing Temp	Amplicon size		Exon	Primer Name	Primer Sequence	Annealing Temp	Amplicon size
1	Exon 1F	ctgcttccgtctgacccctccgactt	67	1088bp		16	Exon 16F	gagcaacgtaaagtccatgtaga	55	211bp
1	Exon 1R	cccgctccctccatcttgaccg				16	Exon 16R	gcaggtatggaagaaggactatt
1	01FN*	cccctccgacttccggtaaa	NA	NA		17	Exon 17F	caataaaagggacatagttaaag	55	382bp
1	R2N*	catggtgaggggcccataca	NA	NA		17	Exon 17R	atcacaccctcaagtcac
1	F4N*	caacggcggcggcgcgtttc	NA	NA		18	Exon 18F	ggaaaccttctcatgcctagctc	55	324bp
1	R4N2*	tagcccggcgggtcacg	NA	NA		18	Exon 18R	atcaaaagccaatgcatagcct
2	Exon 2F	atatttttcagcttatttagcctgt	55	152bp		19	Exon 19F	ggcatcagagacgcagatt	60	444bp
2	Exon 2R	tagctactaattttccccaataagta				19	Exon 19R	tccccaagtccttagctatctac
3	Exon 3F	cttctggtcccaagcattttagatga	55	198bp		20	Exon 20F	gcttggctctatttgcagtgtta	60	330bp
3	Exon 3R	ccaaggcagtttatccccaataatc				20	Exon 20R	tttccttcagattcttgaccctc
4	Exon 4F	tgaatgaagcctgatgaggtataa	55	280bp		21	Exon 21F	cagtgtcttccggtttagt	55	329bp
4	Exon 4R	ttcaaagtggctttaaaaactaggta				21	Exon 21R	tctactcccttaacatgtatcc
5	Exon 5F	ttgtcaaaggcatataagaactggta	55	344bp		22	Exon 22F	attggtagtggcgtgagttatg	60	381bp
5	Exon 5R	cactgtgaaaatctttgcttgaataa				22	Exon 22R	atgccatgtgttctgacgat
6	Exon 6F	acatatgtctttgttggtaattcacg	55	280bp		23	Exon 23F	gcccaagtgtgcaaagctta	59	452bp
6	Exon 6R	caggatgtcatactgaccagagtcta				23	Exon 23R	cttagggccagatcacgtgtat
7	Exon 7F	taactgaatgaaagggaacaactact	55	222bp		24	Exon 24F	ccggagatgttgcctgtatgcgtaa	65	361bp
7	Exon 7R	gaaaatcaaagacaaatgcactaa				24	Exon 24R	tgtgcacactcctggacgggtct
8	Exon 8F	ttagtttctgtttttaccagtattct	55	368bp		25	Exon 25F-alt	tgttcagctagcacgaggatagt	60	556bp
8	Exon 8R	tgtatccaaaatactgcatca				25	Exon 25R-alt	gtttagtaaaagggcgttccaag
9	Exon 9F	gtgaggcagtttggtttagtgta	55	473bp		25	K25FN*	gctagcacgaggatagttta	NA	NA
9	Exon 9R	caattttaagtaatgctgaagtgaaa				25	25POLYR*	gtaatagcagcaagaatcact	NA	NA
10	Exon 10F	gtttttatactttccttcatatcatt	55	302bp		25	25POLYF*	tggaacgcccttttacta	NA	NA
10	Exon 10R	acaaagacaaacaaaaacatg				25	K25RN*	ctttgatattaagtatcctaca	NA	NA
11	Exon 11F	gggtgtatttagcagaaaagtagtac	55	351bp
11	Exon 11R	ctcaaacagagttgtagctcag					* These are nested sequencing primers
12	Exon 12F	aaagaaaacagtaatgggataaag	55	432bp
12	Exon 12R	ttttcatataatatcaccctctaaca
13	Exon 13F	ggtttacattcctgggtgtcaaat	55	407bp
13	Exon 13R	aacaaaaatattctgtatgggcatga
14	Exon 14F	atgtattgcttgacaaattcc	55	423bp
14	Exon 14R	tctcatgattttagttatcccac
15	Exon 15F	agaacatttcatgcgtatagtt	55	553bp
15	Exon 15R	aagggcaatgtataaagtagtct
